# Supplementary material for: Stressor-Induced Increases in Circulating, but Not Colonic, Cytokines Are Related to Anxiety-like Behavior and Hippocampal Inflammation in a Murine Colitis Model
Source: Int J Mol Sci. 2022 Feb 11;23(4):2000. doi: 10.3390/ijms23042000 (PMC8877477; doi:10.3390/ijms23042000)
Supplement: Supplementary file 1 [file ijms-23-02000-s001.zip]

Archive with 1 entries (1 files):
- ijms-1490160-supplementary.xlsx
