# Supplementary material for: Stressor-Induced Increases in Circulating, but Not Colonic, Cytokines Are Related to Anxiety-like Behavior and Hippocampal Inflammation in a Murine Colitis Model
Source: Int J Mol Sci. 2022 Feb 11;23(4):2000. doi: 10.3390/ijms23042000 (PMC8877477; doi:10.3390/ijms23042000)
Supplement: Supplementary file 1 [file ijms-23-02000-s001.zip › ijms-1490160-supplementary.xlsx]

## Sheet: Supplemental Table S1
Genes	Sequence (5’-3’)	Annealing Temperature (°C)
TNF-α	F: AGGCACTCCCCCAAAAGATG	60
	R: GTAGACAGAAGAGCGTGGTGG
INF-γ	F: GGTCAACAACCCACAGGTCC	60
	R: ACTCCTTTTCCGCTTCCTGAG
iNOS	F: AGTGAAAAGTCGAGCCGCA	60
	R: ACAATCCACAACTCGCTCCA
IL-1β	F: GCACTACAGGCTCCGAGATGAAC	60
	R: TTGTCGTTGCTTGGTTCTCCTTGT
IL-6	F: GACTGATGCTGGTGACAAC	60
	R: ATCCTCTGTGAAGTCTCCTC
IL-17A	F: ACTACCTCAACCGTTCCA	60
	R: GAGGGATATCTATCAGGGTC
IL-22	F: CCTGACCAAACTCAGCAATC	60
	R: GCCTTCTGACATTCTTCTGG
CCL2	F: CTGGAGAGCTACAAGAGGAT	60
	R: AGCACAGACCTCTCTCTTGA
CCL25	F: AGTTCACTGATCCCATAGGCA	60
	R: ACCTGAAGGTTTAAGGGGGC
CXCL1	F: TCACCTCAAGAACATCCAGAGC	60
	R: GAGTGTGGCTATGACTTCGGTT
EEF2	F: TGTCAGTCATCGCCCATGTG	60
	R: GGAGATGGCGGTGGATTTGA

## Sheet: Supplemental Table S2 
Source Node	Target Node	Spearman Correlation	Absolute Correlation	p	Direction	Source Node Attribute	Target Node Attribute
BDNF_RNA_HIP	CXCL1_RNA_AMY	0.608619	0.608619	0.0123525	Positive	Brain	Brain
BDNF_RNA_HIP	CCL25_RNA_AMY	0.512085	0.512085	0.042572	Positive	Brain	Brain
BODY_MASS	IL6_RNA_MLN	0.627074	0.627074	0.00534737	Positive	Serum	MLN
BODY_MASS	CCL25_RNA_MLN	0.555533	0.555533	0.0166863	Positive	Serum	MLN
CCL2_RNA_AMY	CXCL1_RNA_AMY	0.802004	0.802004	0.000186115	Positive	Brain	Brain
CCL2_RNA_AMY	CCL2_RNA_HIP	0.538669	0.538669	0.0382854	Positive	Brain	Brain
CCL2_RNA_COLON	CXCL1_RNA_COLON	0.538692	0.538692	0.0210778	Positive	Colon	Colon
CCL2_RNA_HIP	CXCL1_RNA_HIP	0.807784	0.807784	0.000153766	Positive	Brain	Brain
CCL2_RNA_MLN	CXCL1_RNA_AMY	0.533191	0.533191	0.0275257	Positive	MLN	Brain
CCL25_RNA_AMY	CCL2_RNA_AMY	0.922461	0.922461	3.67e-07	Positive	Brain	Brain
CCL25_RNA_AMY	CXCL1_RNA_AMY	0.914521	0.914521	2.79e-07	Positive	Brain	Brain
CCL25_RNA_AMY	CCL2_RNA_HIP	0.50387	0.50387	0.0465915	Positive	Brain	Brain
CCL25_RNA_HIP	CCL2_RNA_HIP	0.903285	0.903285	6.8e-07	Positive	Brain	Brain
CCL25_RNA_HIP	CXCL1_RNA_HIP	0.861637	0.861637	8.8e-06	Positive	Brain	Brain
COLON_LENGTH	CCL25_RNA_AMY	0.654137	0.654137	0.0043901	Positive	Colon	Brain
COLON_LENGTH	CCL2_RNA_AMY	0.634716	0.634716	0.00825864	Positive	Colon	Brain
COLON_LENGTH	CXCL1_RNA_AMY	0.521701	0.521701	0.0317226	Positive	Colon	Brain
COLON_LENGTH	CXCL1_RNA_COLON	-0.599406	0.599406	0.00856187	Negative	Colon	Colon
COLON_MASS	TNF_RNA_AMY	0.54685	0.54685	0.0348979	Positive	Colon	Brain
COLON_MASS	COLON_LENGTH	0.520285	0.520285	0.0268645	Positive	Colon	Colon
COLON_MASS	IL17A_RNA_HIP	-0.491399	0.491399	0.0451503	Negative	Colon	Brain
COLON_MASS	iNOS_RNA_MLN	-0.495561	0.495561	0.0365003	Negative	Colon	MLN
COLON_MASS	IL17A_RNA_MLN	-0.495561	0.495561	0.0365003	Negative	Colon	MLN
COLON_MASS	TNF_RNA_MLN	-0.662399	0.662399	0.00274194	Negative	Colon	MLN
CXCL1_RNA_AMY	CCL2_RNA_HIP	0.505032	0.505032	0.0460063	Positive	Brain	Brain
GMCSF_COLON	IL6_RNA_COLON	0.966614	0.966614	0.000384191	Positive	Colon	Colon
GMCSF_COLON	IL1B_RNA_COLON	0.957096	0.957096	0.000715558	Positive	Colon	Colon
GMCSF_COLON	TNF_RNA_COLON	0.816672	0.816672	0.0249737	Positive	Colon	Colon
IFN_COLON	CCL25_RNA_AMY	0.801933	0.801933	0.0166543	Positive	Colon	Brain
IFN_COLON	CCL2_RNA_AMY	0.723299	0.723299	0.0425799	Positive	Colon	Brain
IFN_COLON	IL22_RNA_COLON	-0.934957	0.934957	0.00200059	Negative	Colon	Colon
IFN_RNA_COLON	IL6_RNA_COLON	0.590261	0.590261	0.0160801	Positive	Colon	Colon
IFN_RNA_COLON	IL22_RNA_COLON	0.537403	0.537403	0.0260995	Positive	Colon	Colon
IFN_RNA_COLON	IL17A_RNA_COLON	0.535607	0.535607	0.0219722	Positive	Colon	Colon
IFN_RNA_COLON	CCL2_RNA_COLON	0.511191	0.511191	0.0301457	Positive	Colon	Colon
IFN_RNA_COLON	CCL25_RNA_MLN	-0.643479	0.643479	0.003961	Negative	Colon	MLN
IFN_RNA_MLN	CCL25_RNA_MLN	0.683826	0.683826	0.00175213	Positive	MLN	MLN
IFN_SERUM	CXCL1_RNA_HIP	0.585164	0.585164	0.0136021	Positive	Serum	Brain
IFN_SERUM	TNF_RNA_COLON	0.581626	0.581626	0.0143217	Positive	Serum	Colon
IFN_SERUM	CXCL1_RNA_COLON	0.555473	0.555473	0.0206179	Positive	Serum	Colon
IL10_SERUM	BDNF_RNA_AMY	0.751219	0.751219	0.00307512	Positive	Serum	Brain
IL10_SERUM	SPLEEN_MASS	0.524277	0.524277	0.0448313	Positive	Serum	Serum
IL10_SERUM	COLON_MASS	-0.512292	0.512292	0.0508858	Negative	Serum	Colon
IL10_SERUM	CCL2_RNA_MLN	-0.541301	0.541301	0.0371697	Negative	Serum	MLN
IL10_SERUM	IL22_RNA_CTX	-0.67734	0.67734	0.0155235	Negative	Serum	Brain
IL10_SERUM	COLON_LENGTH	-0.715048	0.715048	0.00273222	Negative	Serum	Colon
IL17A_COLON	GMCSF_COLON	0.993376	0.993376	6.57e-05	Positive	Colon	Colon
IL17A_COLON	TNF_COLON	0.793818	0.793818	0.000241434	Positive	Colon	Colon
IL17A_COLON	LD_LATENCY	0.573271	0.573271	0.0161404	Positive	Colon	Behavior
IL17A_COLON	IL17A_RNA_COLON	0.565994	0.565994	0.0178678	Positive	Colon	Colon
IL17A_COLON	iNOS_RNA_COLON	0.516159	0.516159	0.0406776	Positive	Colon	Colon
IL17A_RNA_COLON	CCL2_RNA_COLON	0.568615	0.568615	0.013803	Positive	Colon	Colon
IL17A_RNA_COLON	CXCL1_RNA_COLON	0.534166	0.534166	0.0224001	Positive	Colon	Colon
IL17A_RNA_COLON	IL22_RNA_MLN	0.532457	0.532457	0.0229158	Positive	Colon	MLN
IL17A_RNA_HIP	TNF_RNA_MLN	0.578388	0.578388	0.0150063	Positive	Brain	MLN
IL17A_SERUM	TNF_SERUM	0.76743	0.76743	0.000838351	Positive	Serum	Serum
IL17A_SERUM	IL17A_RNA_HIP	0.564018	0.564018	0.0285242	Positive	Serum	Brain
IL17A_SERUM	IL22_RNA_COLON	0.549024	0.549024	0.0420188	Positive	Serum	Colon
IL17A_SERUM	IFN_RNA_MLN	0.547029	0.547029	0.0348265	Positive	Serum	MLN
IL17A_SERUM	iNOS_RNA_COLON	-0.543118	0.543118	0.0447407	Negative	Serum	Colon
IL17A_SERUM	IL6_RNA_AMY	-0.596883	0.596883	0.0242276	Negative	Serum	Brain
IL17A_SERUM	IL17A_RNA_AMY	-0.614979	0.614979	0.0440434	Negative	Serum	Brain
IL17A_SERUM	LD_DARK	0.661696	0.661696	0.00721316	Positive	Serum	Behavior
IL17E_COLON	CXCL1_RNA_AMY	0.875854	0.875854	0.00196195	Positive	Colon	Brain
IL17E_COLON	CCL25_RNA_AMY	0.821214	0.821214	0.00664815	Positive	Colon	Brain
IL17E_COLON	CCL2_RNA_HIP	0.751072	0.751072	0.019667	Positive	Colon	Brain
IL17E_COLON	COLON_MASS	0.722107	0.722107	0.0280259	Positive	Colon	Colon
IL17E_COLON	COLON_LENGTH	0.716299	0.716299	0.0299417	Positive	Colon	Colon
IL17E_COLON	CCL2_RNA_AMY	0.68186	0.68186	0.0430679	Positive	Colon	Brain
IL1B_RNA_COLON	IL17A_RNA_COLON	0.778971	0.778971	0.000139308	Positive	Colon	Colon
IL1B_RNA_COLON	IL6_RNA_COLON	0.661557	0.661557	0.00525297	Positive	Colon	Colon
IL1B_RNA_COLON	TNF_RNA_HIP	0.580627	0.580627	0.0145303	Positive	Colon	Brain
IL1B_RNA_COLON	CCL25_RNA_MLN	-0.501515	0.501515	0.0339689	Negative	Colon	MLN
IL1B_RNA_COLON	IFN_RNA_MLN	-0.516272	0.516272	0.0282762	Negative	Colon	MLN
IL1B_RNA_MLN	CCL25_RNA_HIP	-0.5616	0.5616	0.015295	Negative	MLN	Brain
IL21_COLON	CCL2_RNA_COLON	0.534551	0.534551	0.0329044	Positive	Colon	Colon
IL21_COLON	CCL25_RNA_COLON	-0.587322	0.587322	0.0167504	Negative	Colon	Colon
IL22_RNA_COLON	IL17A_RNA_HIP	0.548959	0.548959	0.0276471	Positive	Colon	Brain
IL22_RNA_CTX	IL1B_RNA_MLN	0.567359	0.567359	0.0343401	Positive	Brain	MLN
IL22_RNA_MLN	CXCL1_RNA_MLN	0.57219	0.57219	0.0130884	Positive	MLN	MLN
IL22_SERUM	IL6_RNA_AMY	0.566201	0.566201	0.0222288	Positive	Serum	Brain
IL22_SERUM	PATH_SCORE	0.525169	0.525169	0.036714	Positive	Serum	Behavior
IL22_SERUM	COLON_MASS	-0.576839	0.576839	0.0153426	Negative	Serum	Colon
IL22_SERUM	IL17E_COLON	-0.717739	0.717739	0.0449904	Negative	Serum	Colon
IL6_RNA_AMY	IL17A_RNA_HIP	-0.609155	0.609155	0.0122549	Negative	Brain	Brain
IL6_RNA_COLON	IL22_RNA_COLON	0.650857	0.650857	0.0085942	Positive	Colon	Colon
IL6_RNA_COLON	CCL25_RNA_HIP	0.644703	0.644703	0.00701295	Positive	Colon	Brain
IL6_RNA_COLON	IL17A_RNA_AMY	0.643567	0.643567	0.0326343	Positive	Colon	Brain
IL6_RNA_COLON	CCL2_RNA_HIP	0.62479	0.62479	0.0127664	Positive	Colon	Brain
IL6_RNA_COLON	IL17A_RNA_COLON	0.598471	0.598471	0.0143178	Positive	Colon	Colon
IL6_RNA_COLON	CXCL1_RNA_HIP	0.578072	0.578072	0.0239967	Positive	Colon	Brain
IL6_RNA_HIP	CXCL1_RNA_MLN	0.51599	0.51599	0.033983	Positive	Brain	MLN
IL6_RNA_HIP	IL22_RNA_HIP	-0.57316	0.57316	0.0202903	Negative	Brain	Brain
IL6_RNA_MLN	CCL25_RNA_MLN	0.58602	0.58602	0.0105967	Positive	MLN	MLN
IL6_RNA_MLN	CXCL1_RNA_MLN	0.547716	0.547716	0.0186242	Positive	MLN	MLN
iNOS_RNA_COLON	IL17A_RNA_COLON	0.78503	0.78503	0.000189306	Positive	Colon	Colon
iNOS_RNA_COLON	IL1B_RNA_COLON	0.681853	0.681853	0.00257143	Positive	Colon	Colon
iNOS_RNA_COLON	IFN_RNA_COLON	0.674318	0.674318	0.00298989	Positive	Colon	Colon
iNOS_RNA_COLON	TNF_RNA_HIP	0.661578	0.661578	0.005251	Positive	Colon	Brain
iNOS_RNA_COLON	IL6_RNA_COLON	0.639152	0.639152	0.0103095	Positive	Colon	Colon
iNOS_RNA_COLON	CCL2_RNA_COLON	0.61746	0.61746	0.00826742	Positive	Colon	Colon
iNOS_RNA_COLON	CXCL1_RNA_COLON	0.528451	0.528451	0.0292017	Positive	Colon	Colon
iNOS_RNA_COLON	CCL25_RNA_MLN	-0.580675	0.580675	0.0145201	Negative	Colon	MLN
iNOS_RNA_COLON	IFN_RNA_MLN	-0.659713	0.659713	0.0039589	Negative	Colon	MLN
iNOS_RNA_MLN	IL17A_RNA_MLN	1	1	0	Positive	MLN	MLN
LD_LATENCY	IL17A_RNA_COLON	0.625131	0.625131	0.00553486	Positive	Behavior	Colon
LD_LATENCY	iNOS_RNA_COLON	0.577421	0.577421	0.0152157	Positive	Behavior	Colon
LD_LATENCY	LD_DARK	-0.525741	0.525741	0.0250341	Negative	Behavior	Behavior
LD_LATENCY	TNF_RNA_HIP	0.509929	0.509929	0.0365143	Positive	Behavior	Brain
LD_LATENCY	CCL2_RNA_AMY	-0.63321	0.63321	0.00846085	Negative	Behavior	Brain
LD_DARK	iNOS_RNA_COLON	-0.579982	0.579982	0.0146661	Negative	Behavior	Colon
LD_DARK	SPLEEN_MASS	0.506767	0.506767	0.0318497	Positive	Behavior	Serum
LD_DARK	IL17A_RNA_HIP	0.510902	0.510902	0.0360988	Positive	Behavior	Brain
LD_DARK	CCL25_RNA_MLN	0.581859	0.581859	0.0113026	Positive	Behavior	MLN
LD_DARK	IFN_RNA_MLN	0.621486	0.621486	0.00590104	Positive	Behavior	MLN
LD_TRANSITIONS	IL6_RNA_AMY	0.627397	0.627397	0.00701774	Positive	Behavior	Brain
LD_TRANSITIONS	CCL2_RNA_HIP	-0.505298	0.505298	0.0385438	Negative	Behavior	Brain
MIP_COLON	IL6_RNA_MLN	0.512891	0.512891	0.02951	Positive	Colon	MLN
MIP_SERUM	IL10_SERUM	0.624498	0.624498	0.0128207	Positive	Serum	Serum
MIP_SERUM	SPLEEN_MASS	0.587539	0.587539	0.0131353	Positive	Serum	Serum
MIP_SERUM	IFN_RNA_MLN	0.548492	0.548492	0.0226172	Positive	Serum	MLN
MIP_SERUM	LD_DARK	0.500703	0.500703	0.0406405	Positive	Serum	Behavior
MIP_SERUM	COLON_MASS	-0.512157	0.512157	0.0355677	Negative	Serum	Colon
MIP_SERUM	LD_LATENCY	-0.562639	0.562639	0.0187115	Negative	Serum	Behavior
MIP_SERUM	iNOS_RNA_COLON	-0.635057	0.635057	0.0082134	Negative	Serum	Colon
MIP_SERUM	TNF_RNA_HIP	-0.641349	0.641349	0.0074134	Negative	Serum	Brain
OF_DISTANCE	OF_SPEED	0.770996	0.770996	0.00018	Positive	Behavior	Behavior
OF_DISTANCE	CCL2_RNA_COLON	0.590828	0.590828	0.00982549	Positive	Behavior	Colon
OF_DISTANCE	iNOS_RNA_COLON	0.538705	0.538705	0.0256706	Positive	Behavior	Colon
OF_DISTANCE	IL22_RNA_HIP	-0.5865	0.5865	0.013338	Negative	Behavior	Brain
OF_DISTANCE	OF_RESTING	-0.981609	0.981609	6.21e-13	Negative	Behavior	Behavior
OF_RESTING	IL22_RNA_HIP	0.528188	0.528188	0.0292968	Positive	Behavior	Brain
OF_RESTING	CCL25_RNA_COLON	-0.504081	0.504081	0.0329206	Negative	Behavior	Colon
OF_RESTING	iNOS_RNA_COLON	-0.511669	0.511669	0.0357733	Negative	Behavior	Colon
OF_RESTING	CCL2_RNA_COLON	-0.597085	0.597085	0.00889015	Negative	Behavior	Colon
OF_SPEED	IL17A_RNA_AMY	0.595549	0.595549	0.0317453	Positive	Behavior	Brain
OF_SPEED	OF_RESTING	-0.691707	0.691707	0.00147247	Negative	Behavior	Behavior
PATH_SCORE	IL6_RNA_MLN	0.685203	0.685203	0.00240142	Positive	Behavior	MLN
TNF_RNA_COLON	CXCL1_RNA_COLON	0.839207	0.839207	1.34e-05	Positive	Colon	Colon
TNF_RNA_COLON	iNOS_RNA_COLON	0.809752	0.809752	8.18e-05	Positive	Colon	Colon
TNF_RNA_COLON	IL17A_RNA_AMY	0.740005	0.740005	0.00382742	Positive	Colon	Brain
TNF_RNA_COLON	IL6_RNA_COLON	0.677786	0.677786	0.003911	Positive	Colon	Colon
TNF_RNA_COLON	IL1B_RNA_COLON	0.541718	0.541718	0.0202283	Positive	Colon	Colon
TNF_RNA_COLON	CCL2_RNA_COLON	0.539744	0.539744	0.0207792	Positive	Colon	Colon
TNF_RNA_COLON	IL17A_RNA_COLON	0.537773	0.537773	0.021341	Positive	Colon	Colon
TNF_RNA_COLON	IL22_RNA_COLON	0.51326	0.51326	0.0351061	Positive	Colon	Colon
TNF_RNA_HIP	IL17A_RNA_COLON	0.61023	0.61023	0.00928382	Positive	Brain	Colon
TNF_RNA_HIP	IFN_RNA_MLN	-0.51379	0.51379	0.0348858	Negative	Brain	MLN
TNF_SERUM	IL17A_RNA_HIP	0.651419	0.651419	0.00626278	Positive	Serum	Brain
TNF_SERUM	TNF_RNA_MLN	0.622073	0.622073	0.0100803	Positive	Serum	MLN
TNF_SERUM	BDNF_RNA_AMY	0.545138	0.545138	0.0437958	Positive	Serum	Brain
TNF_SERUM	SPLEEN_MASS	0.524571	0.524571	0.0369675	Positive	Serum	Serum
TNF_SERUM	COLON_MASS	-0.517002	0.517002	0.0402938	Negative	Serum	Colon
TNF_SERUM	LD_DARK	0.527375	0.527375	0.0357896	Positive	Serum	Behavior
TNF_SERUM	IL6_RNA_AMY	-0.558298	0.558298	0.0305412	Negative	Serum	Brain
